# Supplementary material for: The evolution of clot strength in critically-ill COVID-19 patients: a prospective observational thromboelastography study
Source: Thromb J. 2021 Nov 6;19:83. doi: 10.1186/s12959-021-00331-5 (PMC8572064; doi:10.1186/s12959-021-00331-5)
Supplement: Supplementary file 1 — Additional file 1: Figure 1. Detailed thromboelastography tracings for the pulmonary haemorrhage patient. Figure 2. Detailed thromboelastography tracings for the epistaxis patient. Figure 3. Detailed thromboelastography tracings for the intracranial haemorrhage patient. Figure 4. Detailed thromboelastography tracing for the patient with a deep venous thrombosis. Figure 5. Detailed thromboelastography tracing of the patient with a cardiac thrombus. Figure 6. Detailed thromboelastography tracing for the pulmonary embolus patient. [file 12959_2021_331_MOESM1_ESM.zip]

Archive with 6 entries (6 files):
- Cardiac thrombus .pdf
- DVT patient .pdf
- Epistaxis .pdf
- Intracranial haemorrhage .pdf
- Pulmonary embolus .pdf
- Pulmonary haemorrhage .pdf
